# Supplementary material for: Groundwater-Driven Evolution of Prebiotic Alkaline Lake Environments
Source: Life (Basel). 2024 Dec 7;14(12):1624. doi: 10.3390/life14121624 (PMC11678467; doi:10.3390/life14121624)
Supplement: Supplementary file 1 [file life-14-01624-s001.zip]

Archive with 3 entries (3 files):
- DataSetS1.csv
- DataSetS2.csv
- Tutoloetal_SI.pdf
