# Supplementary material for: Groundwater-Driven Evolution of Prebiotic Alkaline Lake Environments
Source: Life (Basel). 2024 Dec 7;14(12):1624. doi: 10.3390/life14121624 (PMC11678467; doi:10.3390/life14121624)
Supplement: Supplementary file 1 [file life-14-01624-s001.zip › DataSetS1.csv]

Lake Name	Sample Name	Sample Type	Date	Time	UTM - N	UTM - E	pH (field)	pH (lab)	EC - field (ms/cm )	Alk mmol/l	Cl mmol/l	Br mmol/l	NO3 mmol/l	SO4 mmol/l	Si mmol/l	Sr mmol/l	Na mmol/l	Ca mmol/l	Mg mmol/l	K mmol/l	PO4 mmol/l	charge balance	P method
Last Chance Lake	LC-1	lake water	6/24/2018	13:04:00	5687150	594939	9.98	10.013		1228.85	86.18409222			91.43183316	0.194827936	0.000431682	1438.817222	0.122024657	0.687065707	11.29067005	2.151137773	-2.098914153	Spectrophotometry
Last Chance Lake	LC-2	lake water	6/24/2018	13:50:00	5687286	595087	9.98	9.971		1278.45	88.62781028			94.29794547	0.241238717	0.000454976	1504.362593	0.117901537	0.658166303	11.4932859	2.115997829	-1.761019168	Spectrophotometry
Last Chance Lake	1	lake water	8/9/2018		5687178.604	594838.6303	9.98			2076.3	191.4262445			218.0926065	1.432984992	0.001884079		0.430552922	2.774713022	72.3307663	3.963438288	-99.52708212	Spectrophotometry
Last Chance Lake	2	lake water	8/9/2018		5687258.693	595137.7279	9.96			1696.22	193.3021922			221.6840958	0.552594755	0.000743381		0.150308648	1.026257972	29.18899287	8.596752064	-99.79883133	Spectrophotometry
Last Chance Lake	3	lake water	8/9/2018		5687180.636	595354.534	9.93			1725.63	195.912435			223.7651808	0.569632017	0.000750068		0.139389191	1.024620448	34.27156679	4.18905206	-99.80419453	Spectrophotometry
Last Chance Lake	1	lake water	4/7/2019	10:07:00	5687152.655	594950.9006		10.19		285.58872	29.53360334	0.160749178	0	24.56108067	0.161880167	0.000198633	382.8763974	0.079128913	0.388254276	3.216585611	0.595265398	1.840050337	Spectrophotometry
Last Chance Lake	2	lake water	4/7/2019	10:43:00	5687179.553	595332.2522		10.19		291.9944051	30.39874948	0.166823835	0.001569215	25.30652271	0.160888595	0.00019725	396.8520283	0.073930153	0.339353699	3.354752256	0.640833123	2.919279408	Spectrophotometry
Last Chance Lake	3	lake water	4/7/2019	11:17:00	5686975.906	595489.1733		10.17		325.1167532	32.93189858	0.183121356	0	28.1577018	0.060961407	0.000226092	439.110655	0.07451246	0.377758032	3.843867687	0.707809304	2.477851226	Spectrophotometry
Last Chance Lake	1	lake water	10/5/2019	9:42:00	5687141	594970	10.35		94	1759	158.766105			193.7798392	0.353010363	0.000933745	2204.00171	0.525397355	0.883919934	23.00950014	4.84765368	-2.391032615	Spectrophotometry
Last Chance Lake	2	lake water	10/5/2019		5687073	594949	9.2		73.9	1536	146.4731048			169.424269	0.604202349	0.000984011	2048.495342	0.70801915	1.205576776	20.66803477	4.07667819	0.562229915	Spectrophotometry
Last Chance Lake	3	lake water	10/5/2019	11:50:00	5687242	595142	9.8		76	1874	161.7606261			198.2735194	0.39622994	0.001320393	2527.087098	0.936343858	0.956517007	25.17491751	4.815368275	1.790793793	Spectrophotometry
Last Chance Lake	4	lake water	10/5/2019		5656936	595410	9.9		35.98	404.2	41.56677003			42.59009925	0.231358461	0.000548014	575.6307666	0.689692708	0.985397453	5.598017041	0.791961004	4.187999318	Spectrophotometry
Last Chance Lake	5	lake water	10/5/2019		5687014	595149	9.9		98.47	1850	155.9180145			192.0989195	0.36880781	0.000637537	2445.625624	0.098592806	0.860907811	24.30768557	4.872190589	0.984702925	Spectrophotometry
Last Chance Lake	Last Chance 1	lake water	6/7/2021	9:46:00	5687125	594933	10.08		61.8	888.4	70.3245793	0.320529741		80.1661187	0.254066889	0.000522972	1136.195305	0.171240256	0.917953062	9.476878972	1.42996026	0.648607125	Ion Chromatography
Last Chance Lake	Last Chance 2	lake water	6/7/2021	10:27:00	5687201	595362	10.02		62.65	919.4	71.21713884	0.323113535		81.80073467	0.254558403	0.000514564	1145.271351	0.153220899	0.860600524	9.859853732	1.472357083	-0.500765435	Ion Chromatography
Last Chance Lake	Last Chance 3	lake water	6/7/2021	10:42:00	586977	595495	10.06		63.13	926.2	72.07256972	0.324019106		82.91162485	0.285339137	0.00054392	1294.110645	0.173369741	0.975009817	11.25087554	1.514196003	5.147522582	Ion Chromatography
Last Chance Lake	GW2102 -DP2	groundwater	6/10/2021		5687046.124	594934.9956				13.44	0.723518405	0.018343881		0.048774409	0.356705435	0.000948339	10.59694929	0.809999567	2.748401587	0.784942642		-3.05078627
Last Chance Lake	LC lake brine (sampled near in-situ samplers)	lake water	10/2/2021		5687239	594213	9.44		112.4	2867.284444	1119.714613	8.43220424	0	404.2880888	1.903152872	0.004976569	4190.329003	0.165601327	3.016675581	170.5659837	31.75820551	-7.39390654	Ion Chromatography
Last Chance Lake	DP1	groundwater	11/14/2021		5687053.095	594937.7653	7.48		1.485	9.446666667	0.263181148	0.001585313	0.001009753	0.579876781	0.436737818	0.000789021	4.854594022	0.838380159	2.464361243	0.148400826	0.002066912	1.488506544	Spectrophotometry
Last Chance Lake	DP2	groundwater	11/14/2021		5687046.124	594934.9956	7.63		1.012	9.353333333	0.328698811	0.002225365	0	0.014456951	0.15741468	0.000570406	5.400923976	0.513156844	2.397839951	0.187119645		-2.856906726	Spectrophotometry
Last Chance Lake	Last Chance Stilling Well	lake water	4/3/2022		5687057	594960	10.45	10.41	33.94	403.74	31.07274274	0.161040734	0.016084243	39.90069208	0.051758847	0.000465498	513.7763449	0.101339167	0.335862719	3.406646112	0.723578807	-0.272180778	Spectrophotometry
Last Chance Lake	Last Chance Baro	lake water	4/3/2022		5687082	594934	10.44	10.42	33.41	400.32	42.08814371	0.16498625	0	39.56405405	0.052462872	0.000160724	509.0960023	0.094186699	0.330139309	3.597281709	0.700329868	-1.538799733	Spectrophotometry
Last Chance Lake	Last Chance ice melt	lake water	4/3/2022		5686920	595447	10.52	10.45	29.89	345.92	24.46625558	0.12666269	0	33.64322543	0.049783591	0.000151393	429.3192146	0.091980549	0.330549502	2.846756447	0.580551158	-1.337691591	Spectrophotometry
Last Chance Lake	DP2	groundwater	4/3/2022		5687046.124	594934.9956	7.82	7.7	1.681	10.07	0.289028898	0.001128904	0.001180466	0.195407953	0.180384184	0.000626957	5.093091405	0.497689505	2.398967291	0.145121399		5.822118874	Spectrophotometry
Last Chance Lake	#2	lake water	6/21/2022		5687249	595226	10.16		91.53	2066.338633	108.1231306			146.9482374		0.000684775	2292.824156	0.144468287	0.972639375	16.07645345	2.784527043	-3.75064034	Spectrophotometry
Last Chance Lake	#3	lake water	6/21/2022		5687081	595229	10.12		91.87	2064.338305	109.0102065			148.4958652		0.000570646	2301.027805	0.138729478	0.962764863	16.17106115	2.822063854	-3.614660308	Spectrophotometry
Last Chance Lake	#8 - GW DP1	groundwater	6/23/2022	9:45:00	5687053.095	594937.7653	7.5		0.9702	8.991473529	0.334329397			0.59585377		0.000798904	5.020928874	0.777234393	2.150997737	0.223283365	0.001673998	1.673528041	Spectrophotometry
Last Chance Lake	#9 - GW DP2	groundwater	6/23/2022	9:45:00	5687046.124	594934.9956	7.69		0.909	10.35169644	0.395465845			0.432213739		0.000633874	6.384143904	0.560656719	2.281423575	0.220469944		1.932290652	Spectrophotometry
Last Chance Lake	#10	lake water	6/23/2022	10:05:00	5687086	594938	10.2		93.32	1983.655083	109.0001015			148.5896134		0.000684775	2312.463326	0.15195369	1.261468834	16.42843807	2.772761128	-1.700148126	Spectrophotometry
Last Chance Lake	LC1	lake water	10/30/2022		5687086	594956	10.23		30.45	429.336	24.502178	0.16118387		58.74185437		0.002012808	459.7150866	0.276990804	30.31511808	3.425074329	0.471231556	-6.922957284	Spectrophotometry
Last Chance Lake	DP1 LC	groundwater	10/30/2022		5687053.095	594937.7653	7.6		1.035	10.136	0.383465433	0.003009862		1.276750785	0.385813324	0.000777927	5.861820054	0.778521334	2.393379331	0.187059733		-3.771167401
Last Chance Lake	LC1	lake water	4/24/2023		5687057	594960	10.322	10.21	45.31	469.067	26.11545278			28.79793829		0.001481393	533.6924044	0.287845289	0.484274692	3.527162594	0.544809758	-1.700853396	Spectrophotometry
Last Chance Lake	LC2	lake water	4/24/2023		5687147	5944966	10.322	10.23	47.33	489.301	27.06591347			29.77898133		0.000216903	552.0055656	0.061204852	0.336977385	3.670559155	0.567880141	-2.14079172	Spectrophotometry
Last Chance Lake	MCLC1	lake water	4/24/2023		5687112	594936	10.345			479.184	28.31742273			32.11295075		0.000474617	561.3652963	0.061423076	0.359307722	3.568941779	0.633690831	-0.950226904	Spectrophotometry
Last Chance Lake	MCLC2	lake water	4/24/2023		5687201	594955	10.316			479.184	28.32317583			31.86703959		0.000225897	592.3894112	0.052209696	0.352617758	3.903544946	0.592525226	1.783929497	Spectrophotometry
Last Chance Lake	MCLC3	lake water	4/24/2023		5687286	595022	10.33			479.184	29.70719437			33.53764407		0.000424838	592.0951705	0.044828596	0.358110007	3.539771946	0.622396064	1.345354401	Spectrophotometry
Last Chance Lake	MCLC4	lake water	4/24/2023		5687280	595084	10.333			479.184	29.90353023			33.59741157		0.001291114	588.1422915	0.072367999	0.408074688	3.971834908	0.621769281	0.996105034	Spectrophotometry
Last Chance Lake	MCLC5	lake water	4/24/2023		5687248	595223	10.351			479.184	28.28604779			31.77318489		0.000630801	554.9408197	0.016128851	0.358285799	4.495305636	0.592525226	-1.459859748	Spectrophotometry
Last Chance Lake	MCLC6	lake water	4/24/2023		5687192	595294	10.377			479.184	28.78719055			32.58978741		0.000676805	565.5274063	0.093433617	0.364052849	4.518539212	0.595444372	-0.691564161	Spectrophotometry
Last Chance Lake	MCLC7	lake water	4/24/2023		5687123	595501	10.377			479.184	28.0741983			31.1582373		0.00053747	522.7915273	0.093333121	0.390443834	4.061932166	0.564105194	-4.28780461	Spectrophotometry
Last Chance Lake	MCLC9	lake water	4/24/2023		5687062	595297	10.372			479.184	27.80421105			31.51680049		0.000602127	556.7152195	0.084200295	0.359851331	3.727940398	0.58649424	-1.195082333	Spectrophotometry
Last Chance Lake	MCLC10	lake water	4/24/2023		5687113	595111	10.373			479.184	27.73148295			31.25371582		0.000521341	541.7414839	0.024830901	0.350738668	3.965692188	0.583403626	-2.519786472	Spectrophotometry
Last Chance Lake	MCLC11	lake water	4/24/2023		5687124	595059	10.356			479.184	28.91822441			32.71693878		0.000476002	579.349179	0.065000845	0.368257566	3.879792501	0.607365922	0.474743145	Spectrophotometry
Last Chance Lake	DP1	groundwater	4/24/2023		5687053.095	594937.7653	8.247	7.46	1.317	8.53	1.369396102			0.683855111		0.000682653	3.95408346	0.676951124	2.185422733	1.230154131	0.005914671	-7.627002259	Spectrophotometry
Last Chance Lake	LCA1	lake water	3/1/1993				10.44			938.8349826	49.51344033			68.6010997	1.675597728	0	922.4537697	1.122810519	0.33737914	4.939345189	2.098527366	-9.944594308	ICP OES or MS
Last Chance Lake	LCA2	lake water	3/1/1993				10.27			1144.196038	82.85899642			97.95695723	1.979669224	0	1241.247738	2.295523729	0.485496811	6.640697933	2.550558373	-6.776389864	ICP OES or MS
Last Chance Lake	LC ESKER	lake water	3/1/1993				9.9			1198.973471	106.5523369			113.6862837	2.970572003	0	1309.973958	2.021058935	0.777617774	8.928009658	4.132508957	-7.896850961	ICP OES or MS
Last Chance Lake	LC FAR END	lake water	3/1/1993				10.5			556.3024995	38.40013539			36.4137552	3.122963807	0	615.4476535	1.971156245	0.255091545	2.030011535	1.51740481	-3.926088799	ICP OES or MS
Last Chance Lake	LC/M LAKE	lake water	5/1/1992				10.15			1350.506901	80.47837983			9.035774589	4.113154475	0	1399.927011	1.347372623	0.868134129	11.73964085	3.422294854	-1.802053126	ICP OES or MS
Last Chance Lake	LC SPRING	spring water	8/1/1993				8.84			11.09707423	0.630694158			0.93688907	0.380979509	0	7.916564629	0.374270173	1.979016663	0.225073724		-3.730867428
Last Chance Lake	LCP1	lake water	9/1/1992				10.24			1175.790174	93.00482329			99.1853229	7.616741735	0	1311.626867	1.696691452	0.238634026	10.17947072	4.100288718	-5.728287638	ICP OES or MS
Last Chance Lake	LCA3	lake water	9/1/1992				9.78			3290.108104	334.3271373			286.6880555	8.225952894	0	3539.59174	2.270572384	2.847150792	38.74848779	9.298276772	-8.583061313	ICP OES or MS
Last Chance Lake	LCP4	lake water	9/1/1992				10.15			783.0582711	118.7120977			79.46901291	4.036958573	0	1059.340742	1.522032038	0.703558938	11.30483934	3.260877771	-0.161341672	ICP OES or MS
Last Chance Lake	LCA5 W.P.	lake water	9/1/1992				9.68			3666.519523	442.2587651			487.2031363	18.81326663	0	4285.649661	5.214831079	3.460193376	96.24459375	38.32292137	-9.054698054	ICP OES or MS
Last Chance Lake	LC-SP	lake water	9/1/1992				9.69			3147.914468	400.1410318			298.8572035	5.560164498	0	3454.927996	1.871350866	1.374202839	48.2373914	13.46311126	-9.31708527	ICP OES or MS
Goodenough Lake	GL-1	lake water	6/24/2018	9:23:00	5687144	594156	10.2	10.216		634.404	52.66199247			17.32383701	0.036278507	0.000355113	744.0167344	0.075847647	2.262944941	12.24202075	0.085517287	1.823136337	Spectrophotometry
Goodenough Lake	GL-2	lake water	6/24/2018	9:43:00	5687328	594273	10.2	10.15		655.8	52.92477291			17.18780987	0.028475121	0.000356574	712.919342	0.071508867	2.258619679	12.38796257	0.052400948	-1.754160688	Spectrophotometry
Goodenough Lake	GL-3	lake water	6/24/2018	10:08:00	5687451	594387	10.18	10.232		648.937	52.88155925			17.29226947	0.021120543	0.00034071	722.2593788	0.070238176	2.259171446	12.22442357	0.082106722	-0.659253142	Spectrophotometry
Goodenough Lake	GL-4	lake water	6/24/2018	10:37:00	5687733	594507	10.19	10.295		832.023	64.52184447			19.44040804	0.064348507	0.00036034	901.1452311	0.062799421	2.384897725	14.94903216	0.233089322	-1.620587356	Spectrophotometry
Goodenough Lake	GL-5	lake water	6/24/2018	11:31:00	5676679	594597	10.17			670.533	55.39358012			18.01346771	0.880967047	0.001209804	734.1580407	0.085188265	2.184901308	12.22657568	0.035996197	-1.554215067	Spectrophotometry
Goodenough Lake	GL-6	lake water	6/24/2018	13:31:00	5687276	594597	10.16			662.2	54.31131179			17.71505285	0.02290901	0.000347626	739.4602904	0.070717016	2.248928648	12.52891537	0.051690485	-0.530801313	Spectrophotometry
Goodenough Lake	1	lake water	8/9/2018		5687181.896	594210.4945	10.19			712.39	63.11684548			21.01005221	0.121501487	0.002351666	893.6148557	0.069896202	2.203028184	16.77551198	0.115728974	4.685950147	Spectrophotometry
Goodenough Lake	2	lake water	8/9/2018		5687657.229	594427.5187	10.19			711.405	64.95876395			21.44908365	0.124090723	0.000341246	869.8738613	0.067666051	2.304241926	16.82346803	0.144887617	3.25038165	Spectrophotometry
Goodenough Lake	3	lake water	8/9/2018		5687525.891	594832.1873	10.16			789.942	69.68810492			23.03527471	0.13956668	0.000332687	922.3580749	0.061647537	2.397839951	16.72783727	0.265073596	1.148457693	Spectrophotometry
Goodenough Lake	1	lake water	4/7/2019	9:38:00	5687136.66	594194.532		10.28		119.1374043	10.44249772	0.047582316	0.034827404	2.364121238	0.043028936	0.00027495	129.9634031	0.078138242	0.690043299	2.269697083	0.040097663	-1.397816573	Spectrophotometry
Goodenough Lake	2	lake water	4/7/2019	9:57:00	5687321.993	594808.5814		10.24		134.4500852	12.24484768	0.054897422	0.036604444	2.921517836	0.042061655	0.000241968	147.5655593	0.072653347	0.726374101	2.655186818	0.046877727	-1.566061622	Spectrophotometry
Goodenough Lake	3	lake water	4/7/2019	10:01:00	5687469.298	594713.7199		10.2		151.2177947	13.31785419	0.064585213	0.035067422	3.182802727	0.036445015	0.000216454	150.1114205	0.064683919	0.709076829	2.591597985	0.050860695	-6.271901614	Spectrophotometry
Goodenough Lake	2	lake water	10/6/2019		5687363	594810	10.54		46.75	648	58.92266725			18.78393473	0.007321279	0.000611581	786.9201933	0.462701812	2.271983828	14.38393088	0.050688087	3.113210314	Spectrophotometry
Goodenough Lake	3	lake water	10/6/2019		5687131	594194	10.5		45.44	657.6	58.53284896			18.43228589	0.015254084	0.000631968	795.452878	0.474690393	2.318817306	14.23563131	0.021308368	3.092913245	Spectrophotometry
Goodenough Lake	1 - Spring	spring water	10/6/2019		5687232	594430	9.21		1.125	14.98	1.899329052		0.022221206	0.03513334	0.281675491	0.001095736	14.93224283	0.855314992	1.94985641	0.371944658	0.005104646	9.619866856	Spectrophotometry
Goodenough Lake	Goodenough 1	lake water	6/8/2021	10:35:00	5687283	594770	10.02		32.11	466	37.68840724	0.190132675		11.44027922	0.093777606	0.000518108	523.0470889	0.198347743	2.620134087	9.814606589	0.099371036	-0.150997021	Ion Chromatography
Goodenough Lake	Goodenough 2	lake water	6/8/2021	12:10:00	5687401	594328	9.98		32.15	481.6	38.5305011	0.195293346		11.72151947	0.09061142	0.000614274	597.188543	0.206183254	3.051285865	11.57784426	0.085228101	4.901390719	Ion Chromatography
Goodenough Lake	Goodenough 3	lake water	6/8/2021	12:40:00	5687142	594190	10			474.2	37.5220748	0.190318594		11.42132911	0.097515486	0.00053323	529.4794733	0.180124677	2.656379892	10.05110679	0.096457787	-0.278728902	Ion Chromatography
Goodenough Lake	DP4	groundwater	11/14/2021		5687081.871	594166.7107	8.49		1.5	17.46	0.517597871	0.003449782	0	0.00792456	0.092996742	0.001110614	7.657753862	0.488941564	4.80888706	0.389781653		0.404147035	Spectrophotometry
Goodenough Lake	Goodenough Stilling Well	lake water	4/3/2022		5687094	594171	10.43	10.39	10.21	102.04	10.2988619	0.04556189	0.061419541	3.109251473	0.036513044	0.000122673	119.2600013	0.078930946	0.734198126	2.124205538	0.037911026	0.182737098	Spectrophotometry
Goodenough Lake	DP4	groundwater	4/3/2022		5687081.871	594166.7107	8.75	8.5	1.522	16.33	0.492873918	0.002706468	0.004018922	0.00298201	0.058220434	0.001124606	7.462580095	0.434113479	4.702077762	0.356573048		1.560591945
Goodenough Lake	#11 - GW DP3	groundwater	6/23/2022	11:10:00	5687087.49	594167.9397	7.67		1.705	18.97310933	0.639642777			0.129624041		0.001826067	8.971381619	1.107839713	4.51635466	0.445032137	0.012914161	0.811525016	Spectrophotometry
Goodenough Lake	#12 - GW DP4	groundwater	6/23/2022	11:10:00	5687081.871	594166.7107	8.37		1.36	15.77258482	0.475740859			0.013190193		0.001027163	7.760408216	0.38998952	4.210656244	0.379300379		2.073044297
Goodenough Lake	#13	lake water	6/23/2022		5687177	594189	10.03		38.25	553.5607179	48.32397822			14.05005694		0.000342388	668.8583661	0.087080194	2.511005966	11.19856874	0.057836594	3.370359827	Spectrophotometry
Goodenough Lake	#14	lake water	6/23/2022		5687326	594258	10.05		38.61	559.2916571	47.8269822			13.98582799		0.000342388	624.7387425	0.084585059	2.492902695	11.41870618	0.02597296	-0.414836871	Spectrophotometry
Goodenough Lake	#16	lake water	6/23/2022		5687443	594382	10.1		38.75	557.7614063	48.44639382			14.181846		0.000188062	644.5214545	0.082838465	2.5081259	11.66805206	0.062864168	1.16836869	Spectrophotometry
Goodenough Lake	GE1	lake water	10/28/2022	16:51:00	5687143	594200	10.27		55.51	802.6935	69.34386993	0.536102309		19.87399938		0.000534686	923.1989273	0.096348097	3.400571244	16.02410495	0.126376043	-0.145175727	Spectrophotometry
Goodenough Lake	GE2	lake water	10/30/2022		5687159	594206	10.04		53.82	826.646	74.5532671	0.542483807		20.71543598		0.000446129	927.6111349	0.095777433	3.949653312	15.51150827	0.047630896	-1.70092294	Spectrophotometry
Goodenough Lake	GE1	lake water	4/24/2023		5687094	5941171	10.368	10.27	25.65	230.8186667	21.62656268			6.127497887		0.000212111	262.8530167	0.040400055	1.132782144	5.001555029	0.052776125	0.077215497	Spectrophotometry
Goodenough Lake	MCGE1	lake water	4/24/2023		5687111	594191	10.417			230.8186667	22.447111			6.283752817		0.000487768	259.4176099	0.144600448	1.205241897	4.788364714	0.050391335	-0.721848998	Spectrophotometry
Goodenough Lake	MCGE2	lake water	4/24/2023		5687121	594218	10.412			230.8186667	22.32797233			6.313229541		0.002323652	263.7699998	0.204978844	1.482107849	5.107861643	0.04624409	0.244457278	Spectrophotometry
Goodenough Lake	MCGE3	lake water	4/24/2023		5687124	594223	10.422			230.8186667	21.93867734			6.131988136		0.002590495	261.6285046	0.174446342	1.304416472	4.444645961	0.047913282	-0.09924997	Spectrophotometry
Goodenough Lake	MCGE4	lake water	4/24/2023		5687148	594213	10.426			230.8186667	22.66516303			6.338693069		0.001575086	260.4416369	0.140051788	1.296909052	4.984857689	0.048716125	-0.555148239	Spectrophotometry
Goodenough Lake	MCGE5	lake water	4/24/2023		5687213	594202	10.422			230.8186667	23.66623509			6.646056317		0.000447269	272.8437986	0.044577724	1.186634921	4.97858264	0.047403104	1.368933653	Spectrophotometry
Goodenough Lake	MCGE6	lake water	4/24/2023		5687286	594223	10.356			230.8186667	24.83746631			6.979228424		0.000574051	305.9097317	0.15032492	1.338485918	5.192667718	0.062816247	6.765699235	Spectrophotometry
Goodenough Lake	DP3	groundwater	4/24/2023		5687076.782	594283.623	8.56	8.41	1.693	8.83	0.51774462			2.902675755		0.001382706	5.950230661	0.454434364	3.837466368	0.429937604	0.004194322	-2.103379985	Spectrophotometry
Goodenough	Goodenough (2017)	lake water	5/1/2017				10.7			208.57					0.076171941	0.000228258	219.8238608	0.124756724	1.205513269	4.271285452		3.228689803
Goodenough Lake	GE Spring	spring water	3/1/1993				8.38			10.5476387	0.516176346			0.582953199	2.361360845	0	3.331916761	2.295523729	2.53857231	0.191824197	0.161417082	1.751493387	ICP OES or MS
Goodenough Lake	LSZ 1A	lake water	3/1/1993				10.61			225.5607976	20.83321581			4.236820573	1.675597728	0	236.5834891	1.372323968	1.094425015	1.236882422	0.290613925	-2.803390772	ICP OES or MS
Goodenough Lake	LSZ 1B	lake water	3/1/1993				10.65			112.379922	11.83820833			2.029926319	1.599401827	0	122.4457661	1.971156245	0.925735445	0.216889225	0.355159699	-0.291085454	ICP OES or MS
Goodenough Lake	GET1	lake water	3/1/1993				10.28			293.6454604	34.14661665			8.369542361	2.208969041	0	309.2679918	2.395329108	0.744702736	7.451730638	1.872564509	-4.930255336	ICP OES or MS
Goodenough Lake	GE SITE2	spring water	5/1/1992				8.3			18.89527445	0.380785829			0.489264292	1.06638657	0	8.917009609	1.122810519	4.789138037	0.445032137		1.186271459
Goodenough Lake	GE SITE3	spring water	5/1/1992				8.47			18.32849959	0.372323922			0.478854414	2.208969041	0	8.960507217	1.02300514	5.019543304	0.445032137	0.193742617	2.432579899	ICP OES or MS
Goodenough Lake	GE SITE4	lake water	5/1/1992				9.9			521.7810113	39.48608016			10.02471305	3.50358726	0	513.3587678	1.571934727	3.484879654	7.826427236	0.355159699	-5.296651379	ICP OES or MS
Goodenough Lake	GE SITE5	lake water	5/1/1992				10.1			595.0942079	49.67421657			12.58554318	4.265546278	0	672.516515	1.621837417	2.003702942	10.66542535	0.322834165	0.68000131	ICP OES or MS
Goodenough Lake	LSZ 3A	spring water	8/1/1993				8.07			88.17632423	0.468225538			0.052049393	0.990190668	0	66.02936871	0.374270173	3.608311047	2.83234821	0.225962856	-9.317707829	ICP OES or MS
Goodenough Lake	LSZ 5	lake water	8/1/1993				10.16			921.3309315	101.9011085			17.48859598	1.256876324	0	881.3137322	0.299416139	1.147911952	15.29017886	0.8878466	-9.041103865	ICP OES or MS
Goodenough Lake	GET5	lake water	8/1/1993				10.33			1193.122322	1.374495811			37.68376038	1.75179363	0	1129.458885	0.449124208	1.114996914	22.28383331	0.581122555	-5.759638288	ICP OES or MS
Goodenough Lake	GESITEA	spring water	9/1/1992				8.24			30.05859119	0.702338307			0.905659435	1.447010023	0	10.5264211	1.122810519	12.24850854	1.035850664		6.724975536
Goodenough Lake	T2P3	lake water	9/1/1992				9.8			552.7661173	48.95495445			8.463231268	8.073917146	0	555.6384427	2.145815659	0.929849825	11.15137998	3.583711936	-5.391119016	ICP OES or MS
Goodenough Lake	T4P3	lake water	9/1/1992				9.8			411.9146057	14.61371393			13.56407176	4.646169732	0	399.6125233	1.746594141	0.473153672	6.828941412	1.581950584	-6.12963622	ICP OES or MS
Goodenough Lake	GELAKE1	lake water	9/1/1992				10.1			616.2884577	50.78272643			13.27259516	4.265546278	0	662.5120651	1.472129348	2.357539601	10.94676751	0.742539638	-1.826012331	ICP OES or MS
Goodenough Lake	GE/SW	lake water	9/1/1992				10.22			2034.44401	133.8391673			47.16715975	5.864948105	0	1960.785167	3.667847697	5.225262292	37.54638948	1.549730344	-6.765458608	ICP OES or MS
Goodenough Lake	GET7	lake water	9/1/1992				9.82			617.3805245	61.3149804			1.592711419	4.722365634	0	604.96473	1.546983382	0.67475828	12.32790172	1.355987728	-5.810249228	ICP OES or MS
Goodenough Lake	T7SEEP	lake water	9/1/1992				9.48			294.0342198	20.81911263			6.339616042	2.437200691	0	308.137054	0.823394381	2.048961119	5.473383753	0.839410946	-2.383732654	ICP OES or MS
Goodenough Lake	L.SEEPPIT	lake water	9/1/1992				10.01			897.0829018	60.65777226			37.48597269	6.017339908	0	869.9956546	1.796496831	0.802304053	16.59918718	0.839410946	-8.336796225	ICP OES or MS
Goodenough Lake	GE/SS.W.	lake water	9/1/1992				10.01			1558.290949	78.63988943			40.14049172	6.09353581	0	1550.820213	2.270572384	0.806418432	22.43064276	1.355987728	-4.972678524	ICP OES or MS
Goodenough Lake	GECORE3	lake water	9/1/1992				10.26			1301.770297	90.52830508			26.47232117	3.50358726	0	1220.368886	1.671740107	3.822258794	22.86544428	0.193742617	-8.004289787	ICP OES or MS
Goodenough Lake	GECORE6	lake water	9/1/1992				10.22			1286.872204	97.41629763			27.90888441	3.50358726	0	1246.032474	2.170767004	2.254680107	20.84489607	0.387379939	-6.899626009	ICP OES or MS
Goodenough Lake	GE/SLAKE	lake water	9/1/1992				10.28			1267.973473	100.7615717			27.46125964	6.702746969	0	1280.874058	3.817555766	3.324418844	22.14930061	0.774865172	-4.780581734	ICP OES or MS
