# Supplementary material for: Groundwater-Driven Evolution of Prebiotic Alkaline Lake Environments
Source: Life (Basel). 2024 Dec 7;14(12):1624. doi: 10.3390/life14121624 (PMC11678467; doi:10.3390/life14121624)
Supplement: Supplementary file 1 [file life-14-01624-s001.zip › DataSetS2.csv]

Core Name	Sample	Depth (cm)	pH	Alkalinity (M)	Distance from spring (m)	PO4 mmol/L
LC1	LC1-1	2	9.99	0.95	18.5990728	0.956968793
LC1	LC1-2	4	10.1	0.932	18.5990728	0.950945595
LC1	LC1-3	6	10.07	0.9776	18.5990728	1.026928462
LC1	LC1-4	8	10.08	1.0008	18.5990728	1.080386227
LC1	LC1-5	10	10.04	1.0648	18.5990728	1.043942034
LC1	LC1-6	12	10.05	1.0812	18.5990728	1.582114649
LC1	LC1-7	14	10.04	1.0744	18.5990728	1.743919868
LC1	LC1-8	16	10.03	1.0516	18.5990728	1.65863791
LC1	LC1-9	18	10.05	1.0276	18.5990728	1.72856027
LC1	LC1-11	20	10.04	0.982	18.5990728	1.686612813
LC1	LC1-10	22	10.06	0.9516	18.5990728	1.29982125
LC1	LC1-12	24	10.07	0.91	18.5990728	1.078510712
LC1	LC1-13	26		0.8676	18.5990728	0.730140659
LC1	LC1-14	28	10.09	0.828	18.5990728	0.843401653
LC1	LC1-15	30	10.09	0.7792	18.5990728	0.765325232
LC2	LC2-1	2	10.1	1.196	26.92615872	1.833118967
LC2	LC2-2	4	10.08	1.356	26.92615872	2.050109138
LC2	LC2-3	6	10.05	1.5536	26.92615872	2.753534972
LC2	LC2-4	8	10.05	1.6536	26.92615872	3.10264335
LC2	LC2-5	10	10.06	1.7248	26.92615872	3.163460553
LC2	LC2-6	12			26.92615872	3.335776153
LC2	LC2-7	14	10.05	1.826666667	26.92615872	3.551884662
LC2	LC2-8	16	10.03	1.878	26.92615872	3.522555573
LC2	LC2-9	18	10.03	1.926666667	26.92615872	3.798471938
LC2	LC2-10	20	10.04	1.945333333	26.92615872	3.566900066
LC2	LC2-11	22	10.05	1.988	26.92615872	2.858508751
LC2	LC2-12	24	10.07	1.961333333	26.92615872	2.673912839
LC2	LC2-13	26	10.04	1.958	26.92615872	2.445899921
LC2	LC2-14	28	10.05	1.964	26.92615872	3.408054289
LC3	LC3-1	2	9.97	0.9104	6.159116052	0.787436459
LC3	LC3-2				6.159116052
LC3	LC3-3	4	9.93	0.6376	6.159116052
LC3	LC3-4	6	9.85	0.6452	6.159116052	0.494089834
LC3	LC3-5	8	9.8	0.5888	6.159116052	0.375054708
LC3	LC3-6	10	9.79	0.5392	6.159116052	0.421588406
LC3	LC3-7	12	9.75	0.522	6.159116052	0.399658796
LC3	LC3-8	14	9.73	0.5284	6.159116052	0.247541864
LC3	LC3-9	16	9.75	0.5084	6.159116052	0.303366707
LC3	LC3-10	18	9.72	0.5	6.159116052	0.320068589
LC3	LC3-12	20	9.74	0.4772	6.159116052	0.230410851
LC3	LC3-11	22	9.74	0.4552	6.159116052	0.224866539
LC4	LC4-1	2	10.12	1.375	36.70820132	1.805979884
LC4	LC4-2	4	10.12	1.798	36.70820132	1.562449158
LC4	LC4-3	6	10.12	1.932	36.70820132	1.837104316
LC4	LC4-4	8	10.1	2.222	36.70820132	2.888476692
LC4	LC4-5	10	10.1	2.392	36.70820132	3.625516443
LC4	LC4-6	12	10.09	2.545	36.70820132	4.206017329
LC4	LC4-7	14	10.08	2.675	36.70820132	4.573271214
LC4	LC4-8	16	10.1	2.841	36.70820132	4.866917357
LC4	LC4-9	18		3.058	36.70820132
LC4	LC4-10	28	10.1	3.356	36.70820132	5.221319842
LC4	LC4-11	30	10.04	3.012	36.70820132	4.168330545
LC4	LC4-12	32	10.07	3.178	36.70820132	4.854931193
LC4	LC4-13	34		2.258	36.70820132	4.41570183
LC4	LC4-14	36	9.97	3.178	36.70820132
LC4	LC4-15	38	9.96	2.775	36.70820132	6.114577757
LC4	LC4-16	40		2.76	36.70820132	3.265175263
GW	GW2102 -DP2_10Jun2021			0.01344	0
GW	DP1_14Nov2021			0.00945	0	0.002066912
GW	DP2_14Nov2021			0.00935	0
GW	DP2_3Apr2022			0.01007	0
GW	#8 - GW DP1_23Jun2022			0.00899	0	0.001673998
GW	#9 - GW DP2_23Jun2022			0.01035	0
GW	DP1 LC_30Oct2022			0.01014	0
GW	DP1_24Apr2023			0.00853	0	0.005914671
LW	Last Chance 1_7Jun2021			0.8884
LW	Last Chance 2_7Jun2021			0.9194
LW	Last Chance 3_7Jun2021			0.9262
